# Supplementary material for: A Novel Flow Cytometric Approach for the Quantification and Quality Control of Chlamydia trachomatis Preparations
Source: Pathogens. 2021 Dec 12;10(12):1617. doi: 10.3390/pathogens10121617 (PMC8706156; doi:10.3390/pathogens10121617)
Supplement: Supplementary file 1 [file pathogens-10-01617-s001.zip]

Archive with 1 entries (1 files):
- pathogens-1493369-SM.pdf
